# Supplementary material for: Sinus Rhythm Propagation and Low-Voltage Bridge in Koch’s Triangle: How They Relate in Cryoablation of Atrioventricular Nodal Reentry Tachycardia in Children
Source: J Clin Med. 2026 Apr 16;15(8):3058. doi: 10.3390/jcm15083058 (PMC13116789; doi:10.3390/jcm15083058)
Supplement: Supplementary file 1 [file jcm-15-03058-s001.zip]

Archive with 1 entries (1 files):
- jcm-4236823-supplementary.mpeg
